# Supplementary material for: Wheat ergot fungus-derived and modified drug for inhibition of intracranial aneurysm rupture due to dysfunction of TLR-4 receptor in Alzheimer’s disease
Source: PLoS One. 2023 Jan 19;18(1):e0279616. doi: 10.1371/journal.pone.0279616 (PMC9851541; doi:10.1371/journal.pone.0279616)
Supplement: S1 Table — (CSV) [file pone.0279616.s002.csv]

Table S1. Raw data file for MD simulation study.
Frame	Time (ns)	Hydrogen Bonds
1	0	2
2	0.100002	1
3	0.200004	2
4	0.300006	0
5	0.400008	0
6	0.50001	1
7	0.600012	2
8	0.700014	2
9	0.800016	2
10	0.900018	1
11	1.00002	1
12	1.100022	1
13	1.200024	1
14	1.300026	2
15	1.400028	3
16	1.50003	3
17	1.600032	1
18	1.700034	0
19	1.800036	1
20	1.900038	0
21	2.00004	3
22	2.100042	1
23	2.200044	2
24	2.300046	0
25	2.400048	2
26	2.50005	2
27	2.600052	1
28	2.700054	1
29	2.800056	0
30	2.900058	1
31	3.00006	2
32	3.100062	2
33	3.200064	3
34	3.300066	1
35	3.400068	2
36	3.50007	2
37	3.600072	1
38	3.700074	2
39	3.800076	2
40	3.900078	1
41	4.00008	1
42	4.100082	2
43	4.200084	2
44	4.300086	2
45	4.400088	1
46	4.50009	1
47	4.600092	2
48	4.700094	2
49	4.800096	1
50	4.900098	3
51	5.0001	4
52	5.100102	4
53	5.200104	2
54	5.300106	1
55	5.400108	1
56	5.50011	2
57	5.600112	2
58	5.700114	2
59	5.800116	2
60	5.900118	2
61	6.00012	3
62	6.100122	2
63	6.200124	2
64	6.300126	3
65	6.400128	1
66	6.50013	3
67	6.600132	2
68	6.700134	3
69	6.800136	2
70	6.900138	2
71	7.00014	3
72	7.100142	2
73	7.200144	1
74	7.300146	2
75	7.400148	1
76	7.50015	2
77	7.600152	1
78	7.700154	2
79	7.800156	2
80	7.900158	1
81	8.00016	1
82	8.100162	2
83	8.200164	2
84	8.300166	3
85	8.400168	1
86	8.50017	2
87	8.600172	2
88	8.700174	1
89	8.800176	2
90	8.900178	2
91	9.00018	1
92	9.100182	3
93	9.200184	2
94	9.300186	1
95	9.400188	1
96	9.50019	1
97	9.600192	1
98	9.700194	0
99	9.800196	2
100	9.900198	2
101	10.0002	1
102	10.100202	1
103	10.200204	1
104	10.300206	0
105	10.400208	1
106	10.50021	1
107	10.600212	2
108	10.700214	1
109	10.800216	1
110	10.900218	2
111	11.00022	2
112	11.100222	2
113	11.200224	2
114	11.300226	2
115	11.400228	2
116	11.50023	2
117	11.600232	1
118	11.700234	1
119	11.800236	1
120	11.900238	1
121	12.00024	2
122	12.100242	2
123	12.200244	2
124	12.300246	0
125	12.400248	0
126	12.50025	2
127	12.600252	2
128	12.700254	2
129	12.800256	2
130	12.900258	2
131	13.00026	2
132	13.100262	2
133	13.200264	3
134	13.300266	2
135	13.400268	2
136	13.50027	1
137	13.600272	2
138	13.700274	2
139	13.800276	2
140	13.900278	2
141	14.00028	2
142	14.100282	2
143	14.200284	1
144	14.300286	2
145	14.400288	2
146	14.50029	2
147	14.600292	1
148	14.700294	2
149	14.800296	2
150	14.900298	2
151	15.0003	1
152	15.100302	2
153	15.200304	2
154	15.300306	2
155	15.400308	2
156	15.50031	2
157	15.600312	2
158	15.700314	2
159	15.800316	1
160	15.900318	2
161	16.00032	2
162	16.100322	2
163	16.200324	2
164	16.300326	1
165	16.400328	2
166	16.50033	3
167	16.600332	1
168	16.700334	1
169	16.800336	1
170	16.900338	0
171	17.00034	1
172	17.100342	1
173	17.200344	0
174	17.300346	0
175	17.400348	0
176	17.50035	0
177	17.600352	0
178	17.700354	0
179	17.800356	1
180	17.900358	1
181	18.00036	2
182	18.100362	1
183	18.200364	1
184	18.300366	1
185	18.400368	2
186	18.50037	1
187	18.600372	0
188	18.700374	1
189	18.800376	0
190	18.900378	1
191	19.00038	2
192	19.100382	1
193	19.200384	1
194	19.300386	0
195	19.400388	0
196	19.50039	0
197	19.600392	0
198	19.700394	0
199	19.800396	1
200	19.900398	1
201	20.0004	0
202	20.100402	0
203	20.200404	1
204	20.300406	0
205	20.400408	0
206	20.50041	1
207	20.600412	1
208	20.700414	2
209	20.800416	1
210	20.900418	1
211	21.00042	0
212	21.100422	0
213	21.200424	1
214	21.300426	0
215	21.400428	1
216	21.50043	0
217	21.600432	1
218	21.700434	1
219	21.800436	0
220	21.900438	0
221	22.00044	1
222	22.100442	3
223	22.200444	0
224	22.300446	1
225	22.400448	1
226	22.50045	2
227	22.600452	3
228	22.700454	1
229	22.800456	1
230	22.900458	1
231	23.00046	0
232	23.100462	2
233	23.200464	1
234	23.300466	1
235	23.400468	1
236	23.50047	0
237	23.600472	1
238	23.700474	1
239	23.800476	1
240	23.900478	1
241	24.00048	1
242	24.100482	4
243	24.200484	3
244	24.300486	2
245	24.400488	2
246	24.50049	1
247	24.600492	2
248	24.700494	0
249	24.800496	1
250	24.900498	3
251	25.0005	2
252	25.100502	2
253	25.200504	1
254	25.300506	1
255	25.400508	1
256	25.50051	0
257	25.600512	0
258	25.700514	1
259	25.800516	0
260	25.900518	1
261	26.00052	1
262	26.100522	1
263	26.200524	0
264	26.300526	0
265	26.400528	0
266	26.50053	1
267	26.600532	0
268	26.700534	1
269	26.800536	0
270	26.900538	0
271	27.00054	1
272	27.100542	1
273	27.200544	2
274	27.300546	1
275	27.400548	0
276	27.50055	1
277	27.600552	1
278	27.700554	1
279	27.800556	2
280	27.900558	1
281	28.00056	1
282	28.100562	1
283	28.200564	1
284	28.300566	1
285	28.400568	1
286	28.50057	3
287	28.600572	1
288	28.700574	1
289	28.800576	1
290	28.900578	1
291	29.00058	2
292	29.100582	0
293	29.200584	0
294	29.300586	1
295	29.400588	1
296	29.50059	1
297	29.600592	0
298	29.700594	2
299	29.800596	1
300	29.900598	2
301	30.0006	1
302	30.100602	0
303	30.200604	1
304	30.300606	0
305	30.400608	1
306	30.50061	0
307	30.600612	0
308	30.700614	0
309	30.800616	1
310	30.900618	1
311	31.00062	0
312	31.100622	1
313	31.200624	1
314	31.300626	0
315	31.400628	2
316	31.50063	0
317	31.600632	1
318	31.700634	2
319	31.800636	0
320	31.900638	0
321	32.00064	0
322	32.100642	0
323	32.200644	1
324	32.300646	0
325	32.400648	0
326	32.50065	1
327	32.600652	0
328	32.700654	0
329	32.800656	1
330	32.900658	0
331	33.00066	0
332	33.100662	0
333	33.200664	0
334	33.300666	0
335	33.400668	1
336	33.50067	2
337	33.600672	1
338	33.700674	0
339	33.800676	1
340	33.900678	1
341	34.00068	1
342	34.100682	0
343	34.200684	1
344	34.300686	2
345	34.400688	1
346	34.50069	1
347	34.600692	2
348	34.700694	2
349	34.800696	1
350	34.900698	0
351	35.0007	2
352	35.100702	1
353	35.200704	0
354	35.300706	0
355	35.400708	2
356	35.50071	0
357	35.600712	0
358	35.700714	2
359	35.800716	0
360	35.900718	1
361	36.00072	1
362	36.100722	2
363	36.200724	1
364	36.300726	0
365	36.400728	0
366	36.50073	0
367	36.600732	0
368	36.700734	0
369	36.800736	0
370	36.900738	0
371	37.00074	1
372	37.100742	0
373	37.200744	2
374	37.300746	2
375	37.400748	1
376	37.50075	0
377	37.600752	1
378	37.700754	1
379	37.800756	2
380	37.900758	2
381	38.00076	0
382	38.100762	0
383	38.200764	0
384	38.300766	0
385	38.400768	0
386	38.50077	0
387	38.600772	0
388	38.700774	0
389	38.800776	0
390	38.900778	1
391	39.00078	2
392	39.100782	0
393	39.200784	0
394	39.300786	0
395	39.400788	1
396	39.50079	1
397	39.600792	0
398	39.700794	0
399	39.800796	1
400	39.900798	1
401	40.0008	0
402	40.100802	0
403	40.200804	0
404	40.300806	0
405	40.400808	0
406	40.50081	0
407	40.600812	1
408	40.700814	0
409	40.800816	1
410	40.900818	1
411	41.00082	2
412	41.100822	0
413	41.200824	1
414	41.300826	2
415	41.400828	3
416	41.50083	2
417	41.600832	2
418	41.700834	0
419	41.800836	0
420	41.900838	1
421	42.00084	1
422	42.100842	2
423	42.200844	1
424	42.300846	1
425	42.400848	0
426	42.50085	0
427	42.600852	0
428	42.700854	1
429	42.800856	1
430	42.900858	0
431	43.00086	1
432	43.100862	3
433	43.200864	1
434	43.300866	1
435	43.400868	1
436	43.50087	1
437	43.600872	1
438	43.700874	1
439	43.800876	2
440	43.900878	1
441	44.00088	1
442	44.100882	1
443	44.200884	0
444	44.300886	0
445	44.400888	1
446	44.50089	1
447	44.600892	2
448	44.700894	1
449	44.800896	0
450	44.900898	0
451	45.0009	2
452	45.100902	0
453	45.200904	1
454	45.300906	0
455	45.400908	1
456	45.50091	0
457	45.600912	1
458	45.700914	1
459	45.800916	2
460	45.900918	2
461	46.00092	2
462	46.100922	2
463	46.200924	2
464	46.300926	3
465	46.400928	0
466	46.50093	2
467	46.600932	2
468	46.700934	2
469	46.800936	1
470	46.900938	2
471	47.00094	1
472	47.100942	1
473	47.200944	1
474	47.300946	0
475	47.400948	0
476	47.50095	1
477	47.600952	2
478	47.700954	1
479	47.800956	3
480	47.900958	2
481	48.00096	2
482	48.100962	2
483	48.200964	1
484	48.300966	3
485	48.400968	3
486	48.50097	3
487	48.600972	2
488	48.700974	3
489	48.800976	2
490	48.900978	2
491	49.00098	2
492	49.100982	1
493	49.200984	1
494	49.300986	2
495	49.400988	2
496	49.50099	2
497	49.600992	1
498	49.700994	2
499	49.800996	1
500	49.900998	2
501	50.001	2
502	50.101002	3
503	50.201004	2
504	50.301006	3
505	50.401008	3
506	50.50101	2
507	50.601012	2
508	50.701014	3
509	50.801016	1
510	50.901018	2
511	51.00102	3
512	51.101022	1
513	51.201024	3
514	51.301026	2
515	51.401028	2
516	51.50103	3
517	51.601032	2
518	51.701034	2
519	51.801036	1
520	51.901038	3
521	52.00104	2
522	52.101042	2
523	52.201044	2
524	52.301046	2
525	52.401048	3
526	52.50105	3
527	52.601052	3
528	52.701054	2
529	52.801056	2
530	52.901058	2
531	53.00106	2
532	53.101062	1
533	53.201064	2
534	53.301066	3
535	53.401068	1
536	53.50107	2
537	53.601072	3
538	53.701074	1
539	53.801076	1
540	53.901078	3
541	54.00108	2
542	54.101082	3
543	54.201084	3
544	54.301086	2
545	54.401088	2
546	54.50109	2
547	54.601092	2
548	54.701094	1
549	54.801096	3
550	54.901098	2
551	55.0011	2
552	55.101102	1
553	55.201104	2
554	55.301106	1
555	55.401108	4
556	55.50111	2
557	55.601112	2
558	55.701114	0
559	55.801116	1
560	55.901118	2
561	56.00112	2
562	56.101122	2
563	56.201124	3
564	56.301126	2
565	56.401128	3
566	56.50113	2
567	56.601132	2
568	56.701134	2
569	56.801136	1
570	56.901138	0
571	57.00114	2
572	57.101142	1
573	57.201144	1
574	57.301146	1
575	57.401148	3
576	57.50115	1
577	57.601152	3
578	57.701154	2
579	57.801156	1
580	57.901158	2
581	58.00116	4
582	58.101162	2
583	58.201164	3
584	58.301166	1
585	58.401168	1
586	58.50117	2
587	58.601172	1
588	58.701174	2
589	58.801176	2
590	58.901178	0
591	59.00118	1
592	59.101182	1
593	59.201184	0
594	59.301186	1
595	59.401188	1
596	59.50119	2
597	59.601192	1
598	59.701194	1
599	59.801196	2
600	59.901198	3
601	60.0012	3
602	60.101202	3
603	60.201204	1
604	60.301206	1
605	60.401208	2
606	60.50121	2
607	60.601212	1
608	60.701214	2
609	60.801216	1
610	60.901218	4
611	61.00122	2
612	61.101222	2
613	61.201224	2
614	61.301226	1
615	61.401228	1
616	61.50123	2
617	61.601232	2
618	61.701234	1
619	61.801236	1
620	61.901238	2
621	62.00124	1
622	62.101242	2
623	62.201244	1
624	62.301246	2
625	62.401248	1
626	62.50125	1
627	62.601252	2
628	62.701254	2
629	62.801256	3
630	62.901258	2
631	63.00126	2
632	63.101262	3
633	63.201264	1
634	63.301266	2
635	63.401268	1
636	63.50127	1
637	63.601272	2
638	63.701274	2
639	63.801276	2
640	63.901278	1
641	64.00128	1
642	64.101282	2
643	64.201284	1
644	64.301286	2
645	64.401288	1
646	64.50129	1
647	64.601292	2
648	64.701294	1
649	64.801296	1
650	64.901298	2
651	65.0013	1
652	65.101302	1
653	65.201304	1
654	65.301306	0
655	65.401308	1
656	65.50131	1
657	65.601312	1
658	65.701314	1
659	65.801316	0
660	65.901318	1
661	66.00132	2
662	66.101322	1
663	66.201324	1
664	66.301326	1
665	66.401328	1
666	66.50133	2
667	66.601332	2
668	66.701334	1
669	66.801336	1
670	66.901338	1
671	67.00134	1
672	67.101342	2
673	67.201344	0
674	67.301346	1
675	67.401348	1
676	67.50135	2
677	67.601352	1
678	67.701354	1
679	67.801356	0
680	67.901358	1
681	68.00136	1
682	68.101362	1
683	68.201364	0
684	68.301366	1
685	68.401368	1
686	68.50137	1
687	68.601372	2
688	68.701374	2
689	68.801376	1
690	68.901378	2
691	69.00138	1
692	69.101382	1
693	69.201384	1
694	69.301386	2
695	69.401388	1
696	69.50139	1
697	69.601392	1
698	69.701394	1
699	69.801396	1
700	69.901398	1
701	70.0014	1
702	70.101402	1
703	70.201404	2
704	70.301406	1
705	70.401408	1
706	70.50141	2
707	70.601412	1
708	70.701414	1
709	70.801416	1
710	70.901418	1
711	71.00142	1
712	71.101422	1
713	71.201424	1
714	71.301426	1
715	71.401428	1
716	71.50143	1
717	71.601432	1
718	71.701434	1
719	71.801436	1
720	71.901438	1
721	72.00144	0
722	72.101442	1
723	72.201444	2
724	72.301446	2
725	72.401448	2
726	72.50145	3
727	72.601452	2
728	72.701454	1
729	72.801456	1
730	72.901458	2
731	73.00146	3
732	73.101462	2
733	73.201464	1
734	73.301466	2
735	73.401468	1
736	73.50147	1
737	73.601472	1
738	73.701474	1
739	73.801476	1
740	73.901478	0
741	74.00148	1
742	74.101482	1
743	74.201484	2
744	74.301486	2
745	74.401488	2
746	74.50149	1
747	74.601492	2
748	74.701494	2
749	74.801496	1
750	74.901498	1
751	75.0015	0
752	75.101502	1
753	75.201504	1
754	75.301506	1
755	75.401508	1
756	75.50151	1
757	75.601512	1
758	75.701514	1
759	75.801516	1
760	75.901518	1
761	76.00152	0
762	76.101522	1
763	76.201524	0
764	76.301526	0
765	76.401528	0
766	76.50153	0
767	76.601532	0
768	76.701534	0
769	76.801536	1
770	76.901538	1
771	77.00154	1
772	77.101542	1
773	77.201544	1
774	77.301546	0
775	77.401548	1
776	77.50155	2
777	77.601552	1
778	77.701554	0
779	77.801556	0
780	77.901558	1
781	78.00156	1
782	78.101562	2
783	78.201564	2
784	78.301566	1
785	78.401568	1
786	78.50157	0
787	78.601572	1
788	78.701574	1
789	78.801576	1
790	78.901578	1
791	79.00158	0
792	79.101582	0
793	79.201584	1
794	79.301586	1
795	79.401588	1
796	79.50159	1
797	79.601592	1
798	79.701594	0
799	79.801596	0
800	79.901598	0
801	80.0016	0
802	80.101602	0
803	80.201604	1
804	80.301606	0
805	80.401608	0
806	80.50161	1
807	80.601612	1
808	80.701614	0
809	80.801616	0
810	80.901618	0
811	81.00162	0
812	81.101622	0
813	81.201624	0
814	81.301626	0
815	81.401628	0
816	81.50163	1
817	81.601632	0
818	81.701634	1
819	81.801636	1
820	81.901638	0
821	82.00164	1
822	82.101642	0
823	82.201644	0
824	82.301646	1
825	82.401648	1
826	82.50165	0
827	82.601652	1
828	82.701654	1
829	82.801656	1
830	82.901658	0
831	83.00166	1
832	83.101662	0
833	83.201664	0
834	83.301666	1
835	83.401668	1
836	83.50167	0
837	83.601672	0
838	83.701674	0
839	83.801676	0
840	83.901678	0
841	84.00168	1
842	84.101682	1
843	84.201684	2
844	84.301686	2
845	84.401688	2
846	84.50169	2
847	84.601692	2
848	84.701694	2
849	84.801696	2
850	84.901698	2
851	85.0017	2
852	85.101702	2
853	85.201704	2
854	85.301706	1
855	85.401708	2
856	85.50171	2
857	85.601712	2
858	85.701714	2
859	85.801716	2
860	85.901718	2
861	86.00172	2
862	86.101722	2
863	86.201724	2
864	86.301726	2
865	86.401728	2
866	86.50173	2
867	86.601732	2
868	86.701734	2
869	86.801736	2
870	86.901738	2
871	87.00174	3
872	87.101742	2
873	87.201744	2
874	87.301746	2
875	87.401748	3
876	87.50175	2
877	87.601752	2
878	87.701754	2
879	87.801756	2
880	87.901758	2
881	88.00176	2
882	88.101762	2
883	88.201764	2
884	88.301766	2
885	88.401768	2
886	88.50177	2
887	88.601772	2
888	88.701774	2
889	88.801776	2
890	88.901778	2
891	89.00178	2
892	89.101782	2
893	89.201784	2
894	89.301786	2
895	89.401788	2
896	89.50179	2
897	89.601792	2
898	89.701794	2
899	89.801796	2
900	89.901798	2
901	90.0018	2
902	90.101802	2
903	90.201804	2
904	90.301806	2
905	90.401808	2
906	90.50181	2
907	90.601812	2
908	90.701814	2
909	90.801816	2
910	90.901818	2
911	91.00182	2
912	91.101822	2
913	91.201824	2
914	91.301826	2
915	91.401828	2
916	91.50183	2
917	91.601832	2
918	91.701834	2
919	91.801836	2
920	91.901838	2
921	92.00184	2
922	92.101842	2
923	92.201844	2
924	92.301846	2
925	92.401848	2
926	92.50185	2
927	92.601852	2
928	92.701854	2
929	92.801856	2
930	92.901858	1
931	93.00186	2
932	93.101862	1
933	93.201864	2
934	93.301866	2
935	93.401868	2
936	93.50187	2
937	93.601872	2
938	93.701874	1
939	93.801876	1
940	93.901878	1
941	94.00188	2
942	94.101882	2
943	94.201884	2
944	94.301886	2
945	94.401888	3
946	94.50189	2
947	94.601892	1
948	94.701894	1
949	94.801896	2
950	94.901898	1
951	95.0019	1
952	95.101902	0
953	95.201904	1
954	95.301906	1
955	95.401908	2
956	95.50191	1
957	95.601912	0
958	95.701914	1
959	95.801916	0
960	95.901918	1
961	96.00192	1
962	96.101922	0
963	96.201924	1
964	96.301926	1
965	96.401928	1
966	96.50193	1
967	96.601932	1
968	96.701934	1
969	96.801936	1
970	96.901938	1
971	97.00194	1
972	97.101942	0
973	97.201944	1
974	97.301946	1
975	97.401948	1
976	97.50195	1
977	97.601952	1
978	97.701954	1
979	97.801956	0
980	97.901958	1
981	98.00196	1
982	98.101962	2
983	98.201964	1
984	98.301966	1
985	98.401968	1
986	98.50197	1
987	98.601972	1
988	98.701974	1
989	98.801976	2
990	98.901978	1
991	99.00198	0
992	99.101982	1
993	99.201984	1
994	99.301986	1
995	99.401988	1
996	99.50199	1
997	99.601992	1
998	99.701994	1
999	99.801996	1
1000	99.901998	1
1001	100.000008	1
